# Supplementary material for: Molecular Aspects of Methylcadmium Toxicity: Effects on the H2O2 Reduction by Cysteine and Selenocysteine Disclosed In Silico
Source: Chem Res Toxicol. 2025 Dec 11;39(1):144–56. doi: 10.1021/acs.chemrestox.5c00409 (PMC12820964; doi:10.1021/acs.chemrestox.5c00409)
Supplement: Supplementary file 2 [file tx5c00409_si_001.xyz]

H2O E[H]=-0.50675052 Nimag=0
O 0.000000000 0.000000000 2.549926000
H 0.000000000 0.768789000 1.954184000
H 0.000000000 -0.768789000 1.954184000

H2O2 E[H]=-0.64253209 Nimag=0
O -0.727403000 0.173325000 0.297172000
H -0.697497000 0.990631000 -0.239891000
H 0.697497000 -0.990631000 -0.239891000
O 0.727403000 -0.173325000 0.297172000

Cys E[H]=-2.77711318 Nimag=0
C 1.336987000 -3.312413000 7.397812000
C 2.655103000 -3.484665000 6.620510000
N 1.473040000 -2.906188000 8.811380000
H 2.319801000 -3.326721000 9.206056000
H 1.541958000 -1.894694000 8.909987000
H 0.742871000 -2.543709000 6.882541000
C 0.476439000 -4.607301000 7.312175000
O 0.410982000 -5.296515000 6.315773000
O -0.212661000 -4.870886000 8.445941000
H 0.084470000 -4.162157000 9.082878000
H 2.450388000 -3.831563000 5.606032000
H 3.188660000 -2.530493000 6.570421000
S 3.839338000 -4.651185000 7.431309000
H 3.129163000 -5.773162000 7.165610000

Cys- E[H]=-2.68869302 Nimag=0
C 1.276547000 -3.125803000 7.449937000
C 2.636044000 -3.280113000 6.695914000
N 1.440697000 -3.028617000 8.926590000
H 2.385390000 -3.455280000 9.095219000
H 1.479487000 -2.050474000 9.215854000
H 0.768057000 -2.221042000 7.081603000
C 0.291236000 -4.280907000 7.142478000
O -0.040907000 -4.619922000 6.019227000
O -0.236774000 -4.839495000 8.263098000
H 0.231462000 -4.308385000 8.988367000
H 2.417465000 -3.702550000 5.709125000
H 3.046190000 -2.268491000 6.543589000
S 3.847177000 -4.325182000 7.619898000

Sec E[H]=-2.74303072 Nimag=0
C 1.327459000 -3.297539000 7.396030000
C 2.635075000 -3.446546000 6.605687000
N 1.464251000 -2.895199000 8.810821000
H 2.316050000 -3.309627000 9.202288000
H 1.522956000 -1.883438000 8.913272000
H 0.720567000 -2.531466000 6.890151000
C 0.473951000 -4.597353000 7.305832000
O 0.399068000 -5.274078000 6.301942000
O -0.200974000 -4.876733000 8.444438000
H 0.095877000 -4.170538000 9.084277000
H 2.438115000 -3.815438000 5.599103000
H 3.168295000 -2.493559000 6.552626000
Se 3.946620000 -4.698030000 7.466539000
H 3.129229000 -5.902109000 7.185416000

Sec- E[H]=-2.66591724 Nimag=0
C 1.320279000 -3.298299000 7.377777000
C 2.669233000 -3.484821000 6.640396000
N 1.460485000 -2.966052000 8.823499000
H 2.404351000 -3.333885000 9.086316000
H 1.473478000 -1.953738000 8.954167000
H 0.757124000 -2.485974000 6.889089000
C 0.391405000 -4.534083000 7.246671000
O 0.103536000 -5.066592000 6.189103000
O -0.151331000 -4.916291000 8.432171000
H 0.279625000 -4.261088000 9.071894000
H 2.489129000 -4.047197000 5.721303000
H 3.067174000 -2.496735000 6.377019000
Se 4.042816000 -4.444784000 7.763578000

CH3CdCys E[H]=-3.37230825 Nimag=0
C -0.611405000 0.754797000 -0.120347000
C 0.784365000 0.609165000 -0.748522000
N -0.632726000 1.228987000 1.281151000
H 0.188030000 0.846468000 1.764083000
H -0.586371000 2.245518000 1.331946000
H -1.191439000 1.468425000 -0.725615000
C -1.407489000 -0.573838000 -0.191399000
O -1.311103000 -1.375281000 -1.109086000
O -2.230540000 -0.763617000 0.854522000
H -2.015921000 0.005087000 1.463555000
H 0.688073000 0.265615000 -1.780338000
H 1.277591000 1.586480000 -0.757070000
S 1.899499000 -0.522972000 0.217941000
Cd 1.073765000 -2.678225000 -0.548119000
C 0.574891000 -4.669059000 -1.171009000
H 0.960501000 -4.838993000 -2.179975000
H 1.009892000 -5.398315000 -0.482678000
H -0.514758000 -4.753010000 -1.170239000

CH3CdSec E[H]=-3.34761612 Nimag=0
C -0.612374000 0.766452000 -0.129735000
C 0.786722000 0.661876000 -0.746058000
N -0.668785000 1.259603000 1.264269000
H 0.149731000 0.901481000 1.769907000
H -0.646130000 2.277545000 1.301632000
H -1.210662000 1.454478000 -0.748352000
C -1.371503000 -0.584266000 -0.195023000
O -1.245104000 -1.391725000 -1.103636000
O -2.203586000 -0.782994000 0.841780000
H -2.019123000 -0.001541000 1.444172000
H 0.726812000 0.283578000 -1.766480000
H 1.265292000 1.644462000 -0.756969000
Se 2.027617000 -0.519005000 0.323320000
Cd 1.098278000 -2.736984000 -0.518453000
C 0.543731000 -4.707564000 -1.178074000
H 0.736501000 -4.788846000 -2.251367000
H 1.121293000 -5.463119000 -0.639429000
H -0.523855000 -4.836198000 -0.982703000

Cys-RC E[H]=-3.42922462 Nimag=0
C 1.348653000 -3.315367000 7.319494000
C 2.744921000 -3.611128000 6.750733000
N 1.312641000 -2.605195000 8.614542000
H 2.079728000 -2.930042000 9.209418000
H 1.409835000 -1.598178000 8.494465000
H 0.820040000 -2.690750000 6.584464000
C 0.501794000 -4.617188000 7.422165000
O 0.583007000 -5.527972000 6.624787000
O -0.353456000 -4.621626000 8.470540000
H -0.146969000 -3.778769000 8.961750000
H 2.667461000 -4.136555000 5.797761000
H 3.308838000 -2.686991000 6.601332000
S 3.795039000 -4.620997000 7.895768000
H 3.160947000 -5.795987000 7.668762000
O 6.049188000 -3.915517000 5.642778000
O 5.887980000 -2.512684000 6.133856000
H 6.788862000 -2.356802000 6.480224000
H 5.500220000 -4.383312000 6.322291000

Cys--RC E[H]=-3.36287681 Nimag=0
C 1.419857000 -3.047497000 7.538900000
C 2.719883000 -3.244349000 6.693735000
N 1.634294000 -3.057977000 9.007539000
H 2.462292000 -3.677485000 9.132635000
H 1.958597000 -2.137431000 9.311666000
H 0.970035000 -2.082890000 7.258648000
C 0.323567000 -4.091751000 7.204569000
O -0.016953000 -4.398913000 6.075557000
O -0.282044000 -4.586354000 8.315465000
H 0.233178000 -4.113791000 9.051407000
H 2.429090000 -3.652547000 5.720870000
H 3.164208000 -2.253410000 6.516797000
S 3.965766000 -4.338703000 7.508758000
O 3.997994000 -0.925669000 9.108478000
O 5.156941000 -1.882238000 8.960643000
H 4.717746000 -2.723142000 8.534914000
H 3.993810000 -0.540986000 8.210743000

Sec-RC E[H]=-3.39516085 Nimag=0
C 1.460242000 -3.393093000 7.123020000
C 2.760064000 -3.917538000 6.505247000
N 1.597069000 -2.599041000 8.361781000
H 2.345143000 -2.988602000 8.942469000
H 1.824451000 -1.626192000 8.162303000
H 0.980420000 -2.747358000 6.371696000
C 0.441592000 -4.546874000 7.357790000
O 0.334463000 -5.500487000 6.616073000
O -0.334506000 -4.364554000 8.451312000
H 0.020588000 -3.532338000 8.870547000
H 2.559618000 -4.516305000 5.617304000
H 3.443911000 -3.104306000 6.254381000
Se 3.821803000 -5.068242000 7.765752000
H 5.388166000 -5.117467000 5.878348000
O 5.993370000 -3.307929000 5.666410000
H 6.945505000 -3.279845000 5.886736000
O 5.901162000 -4.703400000 5.138382000
H 2.907688000 -6.227702000 7.635493000

Sec--RC E[H]=-3.33825607 Nimag=0
C 1.447808000 -3.060352000 7.523790000
C 2.696932000 -3.302679000 6.637482000
N 1.707493000 -2.988809000 8.984388000
H 2.509367000 -3.633151000 9.138215000
H 2.076146000 -2.064837000 9.221117000
H 0.987830000 -2.107007000 7.217177000
C 0.327582000 -4.107832000 7.284967000
O -0.040874000 -4.488318000 6.188173000
O -0.268446000 -4.504027000 8.439480000
H 0.272385000 -3.996704000 9.131268000
H 2.378938000 -3.743860000 5.690487000
H 3.181169000 -2.341819000 6.427113000
Se 4.067277000 -4.504584000 7.496217000
O 4.070403000 -0.872188000 8.986712000
O 5.243982000 -1.820349000 8.895741000
H 4.822305000 -2.682803000 8.519720000
H 4.074184000 -0.526905000 8.073062000

CH3CdCys-RC E[H]=-4.03339212 Nimag=0
C 1.783400000 -3.166161000 7.319448000
C 3.320052000 -3.183700000 7.314572000
N 1.152359000 -3.338412000 8.646847000
H 1.797051000 -3.858510000 9.252517000
H 0.947185000 -2.443770000 9.087737000
H 1.453709000 -2.205615000 6.897701000
C 1.208641000 -4.243324000 6.360203000
O 1.669427000 -4.487172000 5.254087000
O 0.141110000 -4.886748000 6.857668000
H 0.047869000 -4.490360000 7.781069000
H 3.681043000 -3.153391000 6.285208000
H 3.693541000 -2.297016000 7.836385000
S 4.077420000 -4.622281000 8.222440000
Cd 3.215871000 -6.673589000 7.155994000
C 2.466137000 -8.611799000 6.619496000
H 1.568510000 -8.464149000 6.013171000
H 3.229220000 -9.130292000 6.033576000
H 2.221643000 -9.188252000 7.514696000
H 5.263982000 -4.771763000 6.147404000
O 4.168753000 -5.709857000 4.861009000
H 3.412207000 -5.086426000 4.730727000
O 5.285358000 -4.766261000 5.153460000

CH3CdSec-RC E[H]=-4.00913965 Nimag=0
C 1.771677000 -3.141349000 7.307787000
C 3.303796000 -3.130463000 7.321495000
N 1.117899000 -3.257707000 8.630398000
H 1.745530000 -3.760974000 9.267881000
H 0.912431000 -2.345317000 9.033246000
H 1.431406000 -2.205589000 6.838771000
C 1.220101000 -4.265227000 6.389992000
O 1.699085000 -4.555224000 5.302696000
O 0.146767000 -4.890180000 6.896224000
H 0.033772000 -4.453040000 7.798598000
H 3.694670000 -3.152242000 6.304740000
H 3.667821000 -2.231723000 7.825762000
Se 4.136744000 -4.642599000 8.374412000
Cd 3.238114000 -6.744852000 7.175006000
C 2.463872000 -8.656039000 6.560034000
H 1.555459000 -8.473718000 5.979761000
H 3.212506000 -9.149425000 5.935147000
H 2.233660000 -9.272206000 7.432312000
H 5.307591000 -4.797522000 6.151464000
O 4.193855000 -5.743229000 4.886221000
H 3.422391000 -5.134080000 4.775150000
O 5.295351000 -4.776295000 5.158205000

Cys-TS E[H]=-3.39122151 Nimag=1 v=-605.3
C 1.252789000 -3.335821000 7.332923000
C 2.619481000 -3.546193000 6.663427000
N 1.238573000 -2.551459000 8.583267000
H 2.029762000 -2.798740000 9.181425000
H 1.279940000 -1.549429000 8.403676000
H 0.625929000 -2.797739000 6.606723000
C 0.520543000 -4.690077000 7.563544000
O 0.678701000 -5.658605000 6.850310000
O -0.325436000 -4.672786000 8.617111000
H -0.184788000 -3.785132000 9.044407000
H 2.524466000 -4.050201000 5.700244000
H 3.138018000 -2.595335000 6.516581000
S 3.785853000 -4.554230000 7.669073000
H 6.067233000 -4.457161000 6.542359000
O 6.889293000 -4.369353000 5.149133000
H 6.860086000 -5.276915000 4.789574000
O 5.139646000 -4.578685000 6.188957000
H 3.182750000 -5.742172000 7.414343000

Cys--TS E[H]=-3.35195360 Nimag=1 v=-218.1
C 1.282929000 -3.135948000 7.450384000
C 2.634804000 -3.273189000 6.688523000
N 1.429283000 -3.018454000 8.924527000
H 2.325965000 -3.501027000 9.134904000
H 1.547039000 -2.041770000 9.195148000
H 0.765840000 -2.240146000 7.075598000
C 0.307179000 -4.302218000 7.146286000
O 0.033339000 -4.692018000 6.025826000
O -0.274883000 -4.811984000 8.263773000
H 0.156015000 -4.259375000 8.991578000
H 2.425333000 -3.701084000 5.703185000
H 3.060325000 -2.272141000 6.555775000
S 3.887029000 -4.293693000 7.576500000
O 5.164181000 -0.612873000 9.428554000
O 5.013897000 -2.005933000 8.429772000
H 4.486706000 -2.572531000 9.028818000
H 4.704078000 -0.040749000 8.787775000

Sec-TS E[H]=-3.36315446 Nimag=1 v=-548.2
C 1.245367000 -3.334059000 7.319797000
C 2.614903000 -3.583863000 6.685918000
N 1.219845000 -2.521757000 8.553193000
H 1.998520000 -2.765235000 9.169417000
H 1.277493000 -1.524574000 8.352276000
H 0.645822000 -2.796486000 6.569342000
C 0.470858000 -4.664398000 7.556749000
O 0.596454000 -5.639469000 6.846959000
O -0.375047000 -4.614630000 8.610267000
H -0.214525000 -3.724123000 9.025072000
H 2.543623000 -4.146557000 5.755243000
H 3.164433000 -2.656472000 6.513554000
Se 3.859310000 -4.650013000 7.833493000
H 6.176013000 -4.605881000 6.535521000
O 6.946891000 -4.277281000 5.139454000
H 6.761795000 -5.054104000 4.577117000
O 5.225826000 -4.517093000 6.238855000
H 3.165256000 -5.934039000 7.534850000

Sec--TS E[H]=-3.33031723 Nimag=1 v=-254.5
C 1.483858000 -3.082964000 7.477091000
C 2.712311000 -3.344163000 6.568283000
N 1.745146000 -2.999851000 8.935628000
H 2.485736000 -3.698344000 9.118819000
H 2.162747000 -2.093905000 9.175069000
H 1.042688000 -2.122023000 7.168781000
C 0.337867000 -4.106748000 7.253303000
O -0.022966000 -4.515456000 6.164741000
O -0.286544000 -4.451316000 8.410517000
H 0.255572000 -3.939484000 9.095925000
H 2.371819000 -3.792796000 5.632568000
H 3.217968000 -2.398892000 6.364599000
Se 4.124248000 -4.525406000 7.372546000
O 4.150417000 -0.747411000 9.512268000
O 4.782580000 -2.021309000 8.479581000
H 4.358741000 -2.782998000 8.926616000
H 4.026871000 -0.152067000 8.750591000

CH3CdCys-TS E[H]=-3.99231302 Nimag=1 v=-485.7
C 1.614005000 -4.339536000 6.135046000
C 3.140057000 -4.419372000 6.287223000
N 0.995797000 -3.028780000 6.428721000
H 1.491004000 -2.571488000 7.198853000
H 1.029647000 -2.408423000 5.621420000
H 1.370542000 -4.592512000 5.092083000
C 0.892420000 -5.420454000 6.982891000
O 1.366151000 -6.523435000 7.219870000
O -0.315881000 -5.041959000 7.422777000
H -0.382602000 -4.079992000 7.147468000
H 3.503454000 -5.391904000 5.950421000
H 3.621573000 -3.643399000 5.685698000
S 3.705926000 -4.107915000 8.024364000
Cd 3.379927000 -6.366554000 8.990325000
C 3.340701000 -8.260135000 9.989175000
H 3.167824000 -8.099378000 11.055780000
H 2.525995000 -8.842620000 9.553472000
H 4.298116000 -8.763149000 9.835950000
H 6.009482000 -4.985341000 7.395887000
O 7.615223000 -4.570737000 7.032862000
H 7.574523000 -3.992530000 6.247931000
O 5.727734000 -4.062779000 7.608434000

CH3CdSec-TS E[H]=-3.97272703 Nimag=1 v=-436.7
C 1.600487000 -4.343104000 6.131778000
C 3.123040000 -4.380743000 6.278236000
N 0.947614000 -3.039721000 6.384960000
H 1.429910000 -2.544133000 7.139598000
H 0.964167000 -2.444594000 5.558320000
H 1.358645000 -4.632587000 5.097033000
C 0.902340000 -5.417165000 7.007758000
O 1.395482000 -6.506860000 7.265288000
O -0.311027000 -5.050946000 7.444161000
H -0.398708000 -4.098409000 7.142709000
H 3.521972000 -5.354521000 5.995330000
H 3.595634000 -3.609800000 5.666127000
Se 3.756972000 -3.976520000 8.149390000
Cd 3.373839000 -6.375718000 9.063434000
C 3.298163000 -8.313769000 9.985216000
H 3.122198000 -8.195025000 11.056842000
H 2.475333000 -8.861260000 9.520315000
H 4.247249000 -8.827066000 9.814883000
H 6.135233000 -4.920759000 7.535533000
O 7.711399000 -4.528780000 6.980453000
H 7.590050000 -4.107511000 6.108656000
O 5.831625000 -3.983402000 7.580632000

Cys-PC E[H]=-3.49594477 Nimag=0
C 1.525751000 -3.459099000 6.999857000
C 1.968228000 -4.423289000 5.884888000
N 2.474016000 -2.447120000 7.488385000
H 3.442683000 -2.782343000 7.593375000
H 2.491531000 -1.622917000 6.891281000
H 0.654021000 -2.917255000 6.604450000
C 0.959202000 -4.263360000 8.210865000
O 0.400166000 -5.335683000 8.094689000
O 1.127109000 -3.626702000 9.387280000
H 1.667646000 -2.817978000 9.144578000
H 1.115540000 -5.027432000 5.563466000
H 2.408975000 -3.898705000 5.031346000
S 3.285654000 -5.634474000 6.451396000
H 5.305058000 -3.948349000 7.004954000
O 5.337835000 -3.184527000 7.636163000
H 5.866965000 -3.486427000 8.392765000
O 4.629758000 -5.175989000 5.893722000
H 2.824359000 -6.596549000 5.567741000

Cys--PC E[H]=-3.43503588 Nimag=0
C 1.355022000 -3.035892000 7.306612000
C 2.610437000 -3.258271000 6.441452000
N 1.539536000 -2.310690000 8.586870000
H 2.495925000 -2.378151000 8.974964000
H 1.342464000 -1.318261000 8.472555000
H 0.621632000 -2.466290000 6.707346000
C 0.621641000 -4.376801000 7.605082000
O 0.379068000 -5.227258000 6.766011000
O 0.205264000 -4.464630000 8.890265000
H 0.571543000 -3.598334000 9.277453000
H 2.332320000 -3.893051000 5.591181000
H 2.989531000 -2.298433000 6.065687000
S 4.052896000 -4.062610000 7.294931000
O 4.138499000 -1.951318000 10.012356000
O 4.979019000 -2.824087000 7.805920000
H 4.550635000 -2.343547000 9.095264000
H 4.340026000 -1.002511000 9.960276000

Sec-PC E[H]=-3.44936926 Nimag=0
C 1.479554000 -3.506824000 6.952843000
C 2.077266000 -4.530871000 5.979535000
N 2.313464000 -2.367089000 7.370546000
H 3.310972000 -2.606463000 7.482513000
H 2.255204000 -1.598342000 6.705497000
H 0.585941000 -3.091929000 6.462465000
C 0.920552000 -4.221266000 8.221760000
O 0.486963000 -5.357730000 8.208706000
O 0.957291000 -3.441649000 9.318162000
H 1.449945000 -2.623469000 9.004774000
H 1.303552000 -5.183929000 5.572942000
H 2.662204000 -4.068652000 5.180884000
Se 3.422183000 -5.783742000 6.888324000
H 5.282176000 -3.846665000 6.974856000
O 5.196222000 -2.968236000 7.444928000
H 5.821955000 -2.999782000 8.187012000
O 4.916656000 -5.359709000 6.202828000
H 2.968499000 -6.935555000 6.002223000

Sec--PC E[H]=-3.40393794 Nimag=0
C 1.331646000 -3.025068000 7.321550000
C 2.590818000 -3.225767000 6.469791000
N 1.508225000 -2.337948000 8.624585000
H 2.483127000 -2.326905000 8.983393000
H 1.210992000 -1.366211000 8.563457000
H 0.605683000 -2.438782000 6.729600000
C 0.595428000 -4.375747000 7.574706000
O 0.342193000 -5.190228000 6.702684000
O 0.200701000 -4.513037000 8.859717000
H 0.585402000 -3.662697000 9.273072000
H 2.326183000 -3.756318000 5.549958000
H 3.061020000 -2.266819000 6.227339000
Se 4.080982000 -4.269522000 7.369703000
O 4.108616000 -1.844960000 9.892853000
O 5.161739000 -2.949131000 7.913176000
H 4.611892000 -2.352470000 9.053697000
H 4.320813000 -0.908525000 9.744944000

CH3CdCys-PC E[H]=-4.09330227 Nimag=0
C 1.440964000 -3.195434000 7.230352000
C 2.870492000 -3.335440000 6.693589000
N 1.316346000 -2.609752000 8.586076000
H 2.125296000 -2.869571000 9.156144000
H 1.273623000 -1.592725000 8.551116000
H 0.881846000 -2.550078000 6.538004000
C 0.671916000 -4.545735000 7.198213000
O 0.829601000 -5.388510000 6.329882000
O -0.206542000 -4.689463000 8.205862000
H -0.048081000 -3.883241000 8.779317000
H 2.874381000 -3.674966000 5.655613000
H 3.399161000 -2.378808000 6.758576000
S 3.901301000 -4.500797000 7.747955000
Cd 3.277235000 -6.679516000 6.493659000
C 2.752194000 -8.668374000 5.833341000
H 2.594723000 -8.629131000 4.752103000
H 3.562454000 -9.363124000 6.068648000
H 1.831970000 -8.976366000 6.334315000
H 5.433478000 -5.050437000 5.892075000
O 5.134553000 -5.650346000 5.113741000
H 5.883027000 -6.235573000 4.911606000
O 5.379364000 -4.250014000 7.274414000

CH3CdSec-PC E[H]=-4.05791370 Nimag=0
C 1.456815000 -3.170439000 7.220613000
C 2.917635000 -3.265289000 6.784791000
N 1.219256000 -2.608897000 8.573713000
H 2.008779000 -2.811584000 9.191035000
H 1.105065000 -1.597350000 8.543632000
H 0.928473000 -2.526839000 6.501328000
C 0.728342000 -4.539529000 7.110708000
O 0.948806000 -5.347755000 6.223861000
O -0.185806000 -4.743552000 8.075560000
H -0.085001000 -3.945923000 8.673927000
H 3.011429000 -3.621837000 5.758784000
H 3.428966000 -2.305322000 6.890510000
Se 4.028731000 -4.540092000 7.937634000
Cd 3.331672000 -6.726473000 6.473763000
C 2.699721000 -8.702000000 5.852913000
H 2.504537000 -8.665816000 4.777854000
H 3.488346000 -9.427669000 6.067172000
H 1.786462000 -8.965562000 6.390395000
H 5.434798000 -5.054484000 5.912768000
O 5.052470000 -5.635325000 5.118355000
H 5.772027000 -6.213642000 4.816104000
O 5.597776000 -4.302022000 7.209183000

Cys-TSiso E[H]=-2.91136481 Nimag=1 v=-1462.7
C 1.251608000 -3.388310000 7.211355000
C 2.402158000 -3.919324000 6.338710000
N 1.667926000 -2.689898000 8.448597000
H 2.620323000 -2.959360000 8.721050000
H 1.631983000 -1.678286000 8.346096000
H 0.664169000 -2.698621000 6.589948000
C 0.262763000 -4.546320000 7.563044000
O -0.112121000 -5.359307000 6.743060000
O -0.140111000 -4.524337000 8.848120000
H 0.377573000 -3.760426000 9.243770000
H 1.999681000 -4.492033000 5.495929000
H 3.041344000 -3.106236000 5.984049000
S 3.460217000 -5.118496000 7.274825000
O 4.258392000 -4.153598000 8.437244000
H 4.743162000 -4.536503000 7.109203000

Sec-TSiso E[H]=-2.87701024 Nimag=1 v=-1304.3
C 1.226348000 -3.387840000 7.221488000
C 2.327003000 -3.882132000 6.274095000
N 1.694478000 -2.745516000 8.468960000
H 2.633863000 -3.084892000 8.724471000
H 1.722941000 -1.731623000 8.387073000
H 0.612445000 -2.668155000 6.660404000
C 0.244940000 -4.552450000 7.571015000
O -0.133117000 -5.364216000 6.750127000
O -0.143331000 -4.541151000 8.860101000
H 0.387945000 -3.784400000 9.256043000
H 1.899229000 -4.397536000 5.409922000
H 2.994669000 -3.075707000 5.966783000
Se 3.482110000 -5.269612000 7.188870000
O 4.231417000 -4.254682000 8.549875000
H 4.810405000 -4.520843000 7.095592000

Cys-P E[H]=-2.99229697 Nimag=0
C 1.239662000 -3.420215000 7.238432000
C 2.312815000 -4.046366000 6.331556000
N 1.749190000 -2.629992000 8.383774000
H 2.700240000 -2.908425000 8.629462000
H 1.753454000 -1.632278000 8.182842000
H 0.619032000 -2.761026000 6.614841000
C 0.260302000 -4.521864000 7.748482000
O -0.187987000 -5.387487000 7.025725000
O -0.065509000 -4.388218000 9.051583000
H 0.482853000 -3.608852000 9.355798000
H 1.823892000 -4.678440000 5.579968000
H 2.900915000 -3.279083000 5.815904000
S 3.451481000 -5.203798000 7.181931000
O 4.435517000 -4.114347000 8.080475000
H 5.216091000 -3.918530000 7.528307000

Cys--P E[H]=-2.90442894 Nimag=0
C 1.362862000 -3.030209000 7.264590000
C 2.591976000 -3.287746000 6.373895000
N 1.700737000 -2.371775000 8.561651000
H 2.755150000 -2.406341000 8.686094000
H 1.419067000 -1.392679000 8.547133000
H 0.634801000 -2.408006000 6.709719000
C 0.590907000 -4.344417000 7.583216000
O 0.189725000 -5.126837000 6.735264000
O 0.344188000 -4.481726000 8.903357000
H 0.829547000 -3.649139000 9.266085000
H 2.341899000 -4.022145000 5.598499000
H 2.903054000 -2.341834000 5.900133000
S 4.029153000 -3.947689000 7.341439000
O 4.403310000 -2.701953000 8.315100000

Sec-P E[H]=-2.96713264 Nimag=0
C 1.217646000 -3.416784000 7.224400000
C 2.260521000 -4.035434000 6.288240000
N 1.760968000 -2.638301000 8.362464000
H 2.719132000 -2.920949000 8.579413000
H 1.762161000 -1.639015000 8.169307000
H 0.582403000 -2.748175000 6.624421000
C 0.245839000 -4.516796000 7.752244000
O -0.214666000 -5.384404000 7.038835000
O -0.056491000 -4.380005000 9.059924000
H 0.506140000 -3.605837000 9.353750000
H 1.768721000 -4.646666000 5.524367000
H 2.881249000 -3.276511000 5.804627000
Se 3.483477000 -5.325624000 7.195184000
O 4.504159000 -4.088814000 8.167928000
H 5.270687000 -3.875609000 7.603977000

Sec--P E[H]=-2.87194672 Nimag=0
C 1.352203000 -3.028929000 7.254405000
C 2.547877000 -3.287087000 6.328607000
N 1.713519000 -2.374384000 8.545421000
H 2.777565000 -2.409687000 8.673827000
H 1.429461000 -1.395908000 8.540536000
H 0.611270000 -2.405440000 6.719221000
C 0.579883000 -4.341635000 7.586951000
O 0.167681000 -5.126426000 6.745790000
O 0.351571000 -4.469627000 8.909062000
H 0.849595000 -3.633136000 9.257763000
H 2.278973000 -3.999315000 5.541673000
H 2.895951000 -2.345167000 5.886605000
Se 4.120141000 -4.044400000 7.357023000
O 4.420687000 -2.651356000 8.439291000

CH3CdCys-P E[H]=-3.55882437 Nimag=0
C -0.692951000 0.744643000 -0.208686000
C 0.700939000 0.430682000 -0.765448000
N -0.721803000 1.576453000 1.016272000
H 0.066369000 1.327177000 1.620319000
H -0.646890000 2.568059000 0.794756000
H -1.269093000 1.277934000 -0.979244000
C -1.514765000 -0.544416000 0.067153000
O -1.410951000 -1.569015000 -0.592891000
O -2.383442000 -0.423327000 1.083601000
H -2.172114000 0.475489000 1.473685000
H 0.650326000 -0.005051000 -1.765443000
H 1.313373000 1.337079000 -0.802892000
S 1.651460000 -0.681897000 0.449882000
Cd 0.950074000 -2.866622000 -0.661025000
C 0.578383000 -4.784263000 -1.587593000
H 0.882783000 -4.736299000 -2.636565000
H 1.147940000 -5.558711000 -1.068073000
H -0.493749000 -4.984167000 -1.514609000
O 3.144784000 -0.408882000 0.238214000

CH3CdSec-P E[H]=-3.51938278 Nimag=0
C -0.717613000 0.743591000 -0.202799000
C 0.682190000 0.455513000 -0.743056000
N -0.780784000 1.614573000 0.995694000
H 0.025488000 1.439458000 1.601102000
H -0.767193000 2.600438000 0.739461000
H -1.307071000 1.237182000 -0.990943000
C -1.508855000 -0.558973000 0.104064000
O -1.386409000 -1.593055000 -0.536324000
O -2.367150000 -0.439755000 1.130127000
H -2.178785000 0.475141000 1.494646000
H 0.655552000 -0.044752000 -1.711176000
H 1.280639000 1.366813000 -0.817130000
Se 1.788159000 -0.698553000 0.580682000
Cd 0.971738000 -2.940123000 -0.603643000
C 0.553598000 -4.806142000 -1.619343000
H 0.874329000 -4.720046000 -2.660913000
H 1.094018000 -5.617879000 -1.126423000
H -0.524761000 -4.975889000 -1.567429000
O 3.393578000 -0.424609000 0.094820000

Cys-RC-SAPE E[H]=-5.07247770 Nimag=0
C 0.084386000 0.724532000 -0.292727000
C 0.836460000 0.780167000 -1.633110000
N 0.845906000 1.194324000 0.885331000
H 1.829588000 0.929773000 0.771371000
H 0.798356000 2.207342000 0.982472000
H -0.817062000 1.349612000 -0.379288000
C -0.442406000 -0.706223000 0.001770000
O -0.836716000 -1.470862000 -0.862445000
O -0.439613000 -1.022257000 1.310442000
H 0.003409000 -0.236605000 1.745651000
H 0.185895000 0.427711000 -2.435600000
H 1.124485000 1.814554000 -1.844232000
S 2.399840000 -0.223178000 -1.592818000
Cd 1.541449000 -2.492778000 -2.095719000
C 0.648796000 -4.290085000 -2.876858000
H 1.295898000 -4.733816000 -3.638715000
H 0.521491000 -4.990677000 -2.046714000
H -0.326322000 -4.050891000 -3.307153000
O 3.679523000 0.261858000 -4.465914000
O 4.704513000 -0.821577000 -4.423830000
H 4.268900000 -1.500486000 -4.976599000
H 3.241774000 0.134451000 -3.569133000
O 5.501522000 -1.456087000 -1.769423000
H 5.269428000 -1.213767000 -2.697967000
H 5.216156000 -0.685950000 -1.245105000
O 3.709226000 -3.385787000 -1.040348000
H 4.442867000 -2.753937000 -1.283292000
H 4.017287000 -4.274243000 -1.285544000

Sec-RC-SAPE E[H]=-5.04642312 Nimag=0
C -0.028089000 0.788176000 -0.247689000
C 0.871806000 0.973667000 -1.475033000
N 0.536878000 1.246169000 1.041202000
H 1.543948000 1.053369000 1.051877000
H 0.403484000 2.247441000 1.173779000
H -0.958919000 1.351680000 -0.417803000
C -0.482902000 -0.687841000 -0.085824000
O -0.712812000 -1.431096000 -1.025591000
O -0.622490000 -1.069880000 1.196728000
H -0.295857000 -0.279396000 1.718627000
H 0.373286000 0.608838000 -2.372980000
H 1.120064000 2.030075000 -1.602585000
Se 2.630121000 0.005139000 -1.268225000
Cd 1.788550000 -2.328143000 -2.004578000
C 1.032785000 -4.046510000 -3.075466000
H 1.840577000 -4.536652000 -3.626896000
H 0.616586000 -4.740860000 -2.339965000
H 0.244709000 -3.733977000 -3.764936000
O 3.598943000 0.111864000 -4.434981000
O 4.149026000 -1.271570000 -4.489872000
H 3.381084000 -1.767267000 -4.839594000
H 3.305704000 0.155855000 -3.473530000
O 5.627211000 -1.900860000 -2.156293000
H 5.151678000 -1.650837000 -2.983696000
H 5.895515000 -1.058073000 -1.752037000
O 3.799571000 -3.362692000 -0.727633000
H 4.548299000 -2.884082000 -1.176660000
H 3.946275000 -4.307417000 -0.905847000

CH3CdCys-RC-SAPE E[H]=-5.07247770 Nimag=0
C 0.084386000 0.724532000 -0.292727000
C 0.836460000 0.780167000 -1.633110000
N 0.845906000 1.194324000 0.885331000
H 1.829588000 0.929773000 0.771371000
H 0.798356000 2.207342000 0.982472000
H -0.817062000 1.349612000 -0.379288000
C -0.442406000 -0.706223000 0.001770000
O -0.836716000 -1.470862000 -0.862445000
O -0.439613000 -1.022257000 1.310442000
H 0.003409000 -0.236605000 1.745651000
H 0.185895000 0.427711000 -2.435600000
H 1.124485000 1.814554000 -1.844232000
S 2.399840000 -0.223178000 -1.592818000
Cd 1.541449000 -2.492778000 -2.095719000
C 0.648796000 -4.290085000 -2.876858000
H 1.295898000 -4.733816000 -3.638715000
H 0.521491000 -4.990677000 -2.046714000
H -0.326322000 -4.050891000 -3.307153000
O 3.679523000 0.261858000 -4.465914000
O 4.704513000 -0.821577000 -4.423830000
H 4.268900000 -1.500486000 -4.976599000
H 3.241774000 0.134451000 -3.569133000
O 5.501522000 -1.456087000 -1.769423000
H 5.269428000 -1.213767000 -2.697967000
H 5.216156000 -0.685950000 -1.245105000
O 3.709226000 -3.385787000 -1.040348000
H 4.442867000 -2.753937000 -1.283292000
H 4.017287000 -4.274243000 -1.285544000

CH3CdSec-RC-SAPE E[H]=-5.04642312 Nimag=0
C -0.028089000 0.788176000 -0.247689000
C 0.871806000 0.973667000 -1.475033000
N 0.536878000 1.246169000 1.041202000
H 1.543948000 1.053369000 1.051877000
H 0.403484000 2.247441000 1.173779000
H -0.958919000 1.351680000 -0.417803000
C -0.482902000 -0.687841000 -0.085824000
O -0.712812000 -1.431096000 -1.025591000
O -0.622490000 -1.069880000 1.196728000
H -0.295857000 -0.279396000 1.718627000
H 0.373286000 0.608838000 -2.372980000
H 1.120064000 2.030075000 -1.602585000
Se 2.630121000 0.005139000 -1.268225000
Cd 1.788550000 -2.328143000 -2.004578000
C 1.032785000 -4.046510000 -3.075466000
H 1.840577000 -4.536652000 -3.626896000
H 0.616586000 -4.740860000 -2.339965000
H 0.244709000 -3.733977000 -3.764936000
O 3.598943000 0.111864000 -4.434981000
O 4.149026000 -1.271570000 -4.489872000
H 3.381084000 -1.767267000 -4.839594000
H 3.305704000 0.155855000 -3.473530000
O 5.627211000 -1.900860000 -2.156293000
H 5.151678000 -1.650837000 -2.983696000
H 5.895515000 -1.058073000 -1.752037000
O 3.799571000 -3.362692000 -0.727633000
H 4.548299000 -2.884082000 -1.176660000
H 3.946275000 -4.307417000 -0.905847000

Cys-TS-SAPE E[H]=-4.45331012 Nimag=1 v=-189.5
C 1.197483000 -3.246000000 7.434856000
C 2.477150000 -3.275857000 6.582250000
N 1.362408000 -2.807871000 8.837720000
H 2.242679000 -3.155684000 9.224154000
H 1.361299000 -1.792522000 8.919976000
H 0.503385000 -2.542754000 6.952603000
C 0.460151000 -4.618288000 7.398697000
O 0.411916000 -5.318613000 6.411530000
O -0.155318000 -4.930141000 8.564489000
H 0.090595000 -4.190476000 9.184291000
H 2.258112000 -3.622842000 5.570909000
H 2.933833000 -2.283600000 6.540705000
S 3.751938000 -4.410537000 7.285915000
H 3.583156000 -5.448343000 6.284930000
O 6.751526000 -3.566408000 4.683277000
O 5.305676000 -3.851065000 5.951097000
H 5.978629000 -3.593157000 6.611338000
H 6.255297000 -2.887808000 4.188612000
O 5.973904000 -5.980948000 3.968324000
H 6.303676000 -5.036428000 4.192868000
H 6.086884000 -6.085289000 3.009817000
O 3.561347000 -6.224843000 4.973421000
H 4.497284000 -6.177284000 4.562997000
H 3.335727000 -7.162168000 5.097322000

Sec-TS-SAPE E[H]=-4.42402827 Nimag=1 v=-93.3
C 1.103494000 -3.161343000 7.429600000
C 2.443190000 -2.937917000 6.715939000
N 1.092936000 -2.882061000 8.883613000
H 1.987786000 -3.151664000 9.300437000
H 0.937162000 -1.894302000 9.077783000
H 0.365123000 -2.491326000 6.963921000
C 0.546254000 -4.594963000 7.174969000
O 0.627819000 -5.161729000 6.106534000
O -0.077750000 -5.128260000 8.251834000
H 0.037243000 -4.443591000 8.968068000
H 2.380687000 -3.213644000 5.662962000
H 2.768218000 -1.900117000 6.816589000
Se 3.909701000 -4.071863000 7.484824000
H 3.664574000 -5.156841000 6.408680000
O 6.762083000 -3.624583000 4.408555000
O 5.572534000 -3.656905000 5.714927000
H 6.187962000 -3.230945000 6.344983000
H 6.218042000 -3.058479000 3.827837000
O 6.000158000 -6.241724000 4.122080000
H 6.331998000 -5.297514000 4.180283000
H 6.195002000 -6.532208000 3.216126000
O 3.460839000 -5.857447000 4.954481000
H 4.363102000 -6.135878000 4.618087000
H 2.882854000 -6.637240000 5.002797000

CH3CdCys-TS-SAPE E[H]=-5.06074554 Nimag=1 v=-143.4
C -0.235266000 0.838617000 -0.863246000
C 1.232427000 0.615765000 -1.247785000
N -0.472972000 1.557181000 0.409928000
H 0.245391000 1.296193000 1.090960000
H -0.426837000 2.566701000 0.280762000
H -0.701141000 1.429079000 -1.666627000
C -1.040768000 -0.485971000 -0.832557000
O -0.814157000 -1.435967000 -1.567973000
O -2.036021000 -0.489884000 0.069170000
H -1.912341000 0.373651000 0.563896000
H 1.305182000 0.160795000 -2.236743000
H 1.764450000 1.570090000 -1.274713000
S 2.147494000 -0.430929000 -0.023209000
Cd 1.449989000 -2.686445000 -0.884634000
C 0.974601000 -4.779346000 -1.085787000
H 0.370143000 -4.894256000 -1.989596000
H 1.894297000 -5.364370000 -1.172332000
H 0.404510000 -5.115821000 -0.216686000
O 3.982450000 0.012255000 -1.218435000
O 5.249687000 0.565011000 -2.485713000
H 5.975437000 -0.015675000 -2.189119000
H 3.889345000 -0.851167000 -1.675298000
O 3.542006000 -0.140451000 -4.319277000
H 4.293419000 0.161759000 -3.688016000
H 3.922192000 -0.167517000 -5.212009000
O 2.876383000 -2.281026000 -2.952995000
H 3.078053000 -1.517791000 -3.592828000
H 3.136146000 -3.100479000 -3.404341000

CH3CdSec-TS-SAPE E[H]=-5.03965155 Nimag=1 v=-82.1
C -0.207797000 1.077700000 -0.962514000
C 1.293815000 0.889183000 -1.178157000
N -0.606450000 1.755557000 0.293564000
H 0.032721000 1.474681000 1.043889000
H -0.554023000 2.768877000 0.201008000
H -0.593329000 1.684239000 -1.797506000
C -0.988541000 -0.258477000 -1.060699000
O -0.669811000 -1.180346000 -1.797172000
O -2.075410000 -0.304802000 -0.271310000
H -2.019755000 0.546260000 0.257118000
H 1.496000000 0.417523000 -2.138891000
H 1.813712000 1.848514000 -1.144640000
Se 2.164655000 -0.219903000 0.259984000
Cd 1.442098000 -2.499193000 -0.752232000
C 0.956835000 -4.565196000 -1.150976000
H 0.447881000 -4.602646000 -2.118171000
H 1.869970000 -5.166550000 -1.184383000
H 0.293715000 -4.950079000 -0.372224000
O 4.209745000 0.266761000 -1.225974000
O 5.282616000 0.736254000 -2.477800000
H 6.066578000 0.240664000 -2.173323000
H 3.999528000 -0.624812000 -1.588431000
O 3.473128000 0.031512000 -4.328434000
H 4.238291000 0.345559000 -3.759238000
H 3.794209000 0.027554000 -5.244660000
O 3.094982000 -2.101366000 -2.762735000
H 3.150371000 -1.405515000 -3.483630000
H 3.369060000 -2.941129000 -3.166574000

Cys-PC-SAPE E[H]=-4.56192625 Nimag=0
C 1.364503000 -3.200530000 7.503181000
C 2.030475000 -3.945983000 6.335521000
N 2.288185000 -2.689138000 8.543698000
H 3.168980000 -3.208585000 8.535151000
H 2.501039000 -1.703372000 8.406329000
H 0.810725000 -2.349124000 7.082544000
C 0.272958000 -4.098726000 8.162316000
O -0.522331000 -4.749482000 7.515994000
O 0.280402000 -4.044610000 9.510718000
H 1.060985000 -3.451802000 9.718135000
H 1.256858000 -4.361751000 5.679357000
H 2.676677000 -3.281844000 5.752253000
S 3.011366000 -5.412763000 6.852219000
H 3.503224000 -6.139520000 4.786863000
O 6.077608000 -3.778228000 5.751278000
O 4.359526000 -4.712380000 7.581453000
H 5.001724000 -4.417785000 6.862166000
H 6.993444000 -3.839574000 6.070910000
O 5.965086000 -4.979817000 3.332370000
H 6.080762000 -4.196036000 4.840769000
H 5.828796000 -4.403809000 2.561610000
O 3.683201000 -6.369445000 3.835661000
H 5.139123000 -5.533154000 3.410410000
H 3.695423000 -7.341463000 3.801187000

Sec-PC-SAPE E[H]=-4.53432981 Nimag=0
C 1.348229000 -3.185885000 7.498237000
C 1.941264000 -3.976449000 6.328342000
N 2.326972000 -2.688398000 8.494027000
H 3.186746000 -3.244834000 8.470875000
H 2.575234000 -1.716266000 8.322915000
H 0.811534000 -2.321352000 7.079970000
C 0.247570000 -4.025254000 8.217485000
O -0.586737000 -4.671298000 7.616480000
O 0.299027000 -3.928034000 9.561798000
H 1.109355000 -3.359989000 9.724340000
H 1.145813000 -4.367975000 5.686825000
H 2.635721000 -3.375253000 5.736577000
Se 2.935591000 -5.610116000 6.917367000
H 3.538882000 -6.242595000 4.694912000
O 6.038496000 -3.763203000 5.789959000
O 4.400001000 -4.793666000 7.684735000
H 4.999069000 -4.487164000 6.941049000
H 6.959090000 -3.779907000 6.101054000
O 5.976376000 -4.902663000 3.326014000
H 6.058630000 -4.158155000 4.871731000
H 5.823023000 -4.305055000 2.575163000
O 3.748789000 -6.424011000 3.740883000
H 5.173847000 -5.490511000 3.375204000
H 3.836219000 -7.390891000 3.676156000

CH3CdCys-PC-SAPE E[H]=-5.14375742 Nimag=0
C 0.427459000 0.914647000 -0.861969000
C 1.777329000 0.667813000 -0.177649000
N -0.653415000 1.408093000 0.030911000
H -0.439365000 1.228678000 1.012411000
H -0.799073000 2.409643000 -0.078472000
H 0.628488000 1.657959000 -1.645695000
C -0.086893000 -0.342721000 -1.611029000
O 0.609363000 -1.034429000 -2.347234000
O -1.380973000 -0.606619000 -1.400391000
H -1.659873000 0.116514000 -0.754543000
H 2.522476000 0.403890000 -0.927605000
H 2.102956000 1.573618000 0.341441000
S 1.721569000 -0.727445000 1.036043000
Cd 1.924782000 -3.034586000 -0.929940000
C 0.252295000 -4.365975000 -0.975448000
H 0.394497000 -5.116318000 -1.756400000
H 0.145435000 -4.853342000 -0.003412000
H -0.627241000 -3.756739000 -1.195577000
O 3.353572000 -0.889735000 1.358377000
O 2.514943000 2.346082000 -2.806000000
H 2.940205000 1.464713000 -2.970848000
H 3.725408000 -1.347844000 0.529040000
O 3.294836000 -0.306585000 -3.152977000
H 2.801123000 2.908257000 -3.544082000
H 2.351999000 -0.573503000 -3.139307000
O 3.800779000 -2.041535000 -0.985924000
H 3.681801000 -0.869911000 -2.435298000
H 4.540039000 -2.663685000 -1.091018000

CH3CdSec-PC-SAPE E[H]=-5.11572090 Nimag=0
C 0.415608000 0.933086000 -0.886579000
C 1.744788000 0.705705000 -0.166473000
N -0.670468000 1.464324000 -0.019130000
H -0.403258000 1.456032000 0.965157000
H -0.911672000 2.421787000 -0.267171000
H 0.635080000 1.640894000 -1.698527000
C -0.091628000 -0.361686000 -1.574244000
O 0.591074000 -1.046645000 -2.328693000
O -1.357372000 -0.675209000 -1.275031000
H -1.632150000 0.064932000 -0.645847000
H 2.508627000 0.389971000 -0.874430000
H 2.071059000 1.617433000 0.337126000
Se 1.691975000 -0.773282000 1.202774000
Cd 1.933629000 -3.073521000 -0.956187000
C 0.273264000 -4.420240000 -0.991047000
H 0.385113000 -5.127752000 -1.815833000
H 0.216442000 -4.958342000 -0.041780000
H -0.621209000 -3.810696000 -1.138091000
O 3.504381000 -0.928100000 1.393262000
O 2.516833000 2.376187000 -2.790962000
H 2.927497000 1.487065000 -2.955825000
H 3.787156000 -1.370240000 0.529223000
O 3.255819000 -0.276747000 -3.153520000
H 2.823452000 2.936900000 -3.521919000
H 2.313518000 -0.545463000 -3.139289000
O 3.784020000 -2.046897000 -1.039962000
H 3.645390000 -0.853867000 -2.446900000
H 4.527552000 -2.656693000 -1.182695000
